# Supplementary material for: Phospholipid Signaling in Crop Plants: A Field to Explore
Source: Plants (Basel). 2024 May 31;13(11):1532. doi: 10.3390/plants13111532 (PMC11174929; doi:10.3390/plants13111532)
Supplement: Supplementary file 1 [file plants-13-01532-s001.zip]

Archive with 11 entries (9 files):
- plants-2989582-supplementary/
- plants-2989582-supplementary/Supplementary_files/
- plants-2989582-supplementary/Supplementary_files/Supplementary_Figure_S1.pdf
- plants-2989582-supplementary/Supplementary_files/Supplementary_Figure_S2.pdf
- plants-2989582-supplementary/Supplementary_files/Supplementary_Figure_S3.pdf
- plants-2989582-supplementary/Supplementary_files/Supplementary_Figure_S4.pdf
- plants-2989582-supplementary/Supplementary_files/Supplementary_Figure_S5.pptx
- plants-2989582-supplementary/Supplementary_files/Table S1.pdf
- plants-2989582-supplementary/Supplementary_files/Table S2.pdf
- plants-2989582-supplementary/Supplementary_files/Table S3.pdf
- plants-2989582-supplementary/Supplementary_files/Table S4.pdf
